# Supplementary material for: Transcriptional regulation of Bcl-2 gene by the PR/SET domain family member PRDM10
Source: PeerJ. 2019 May 15;7:e6941. doi: 10.7717/peerj.6941 (PMC6525587; doi:10.7717/peerj.6941)
Supplement: Dataset S1 — PRDM10 mRNA levels in PRDM10-depleted or -overexpressed cells as measured by quantitative RT-PCR. Bcl-2 mRNA levels in PRDM10-depleted or PRDM10-overexpressed cells as measured by quantitative RT-PCR [file peerj-07-6941-s002.xlsx]

## Sheet: Sheet1
PRDM10	Control			PRDM10
siRNA-1	1	1	1	0.27	0.305	0.57
siRNA-2	1	1	1	0.315445	0.296164	0.485614
Blank	1	1	1	1.07659	0.92673	0.97851
Overexpression	1	1	1	2.74471	2.30163	3.29785
Bcl-2	Control			PRDM10
siRNA-1	1	1	1	0.53	0.38	0.75
siRNA-2	1	1	1	0.394647	0.497666	0.549187
Blank	1	1	1	0.991464	1.05648	1.16546
Overexpression	1	1	1	2.75138	2.50756	3.05585
