# Supplementary material for: Transcriptional regulation of Bcl-2 gene by the PR/SET domain family member PRDM10
Source: PeerJ. 2019 May 15;7:e6941. doi: 10.7717/peerj.6941 (PMC6525587; doi:10.7717/peerj.6941)
Supplement: Dataset S2 — Results of promoter report assay [file peerj-07-6941-s003.xlsx]

## Sheet: Sheet1
pCMV4A/pGL3	0.244679	0.296948	0.289481	0.21655	0.236974	0.246911	0.216791	0.25941	0.239785
PRDM10/pGL3	0.196877	0.279522	0.234962	0.296876	0.239522	0.249616	0.268765	0.252168	0.226834
pGL3-P1/pCMV4A	1.04709	1.26188	1.68304	1.09709	1.11688	1.433	1.365	1.16765	1.07555
pGL3-P1/PRDM10	3.66201	3.63572	4.07097	3.29648	3.33598	3.76952	3.51484	3.71766	4.01689
pGL3-P2/pCMV4A	1.12376	1.2135	1.84058	1.05694	1.19415	1.93156	1.54931	1.40867	1.57616
pGL3-P2/PRDM10	1.09582	1.26791	1.59348	1.18169	1.15689	1.33694	1.46974	1.3166	1.41226
